# Supplementary material for: A New Quinazolinone Alkaloid along with Known Compounds with Seed-Germination-Promoting Activity from Rhodiola tibetica Endophytic Fungus Penicillium sp. HJT-A-6
Source: Molecules. 2024 May 2;29(9):2112. doi: 10.3390/molecules29092112 (PMC11085523; doi:10.3390/molecules29092112)
Supplement: Supplementary file 1 [file molecules-29-02112-s001.zip]

Archive with 1 entries (1 files):
- molecules-2986028-supplementary.pdf
